# Supplementary material for: Cross-sectional MRI-based quantification of central nervous system tissue and cerebrospinal fluid volumes in juvenile domestic pigs
Source: Front Vet Sci. 2026 Jul 8;13:1861994. doi: 10.3389/fvets.2026.1861994 (PMC13388205; doi:10.3389/fvets.2026.1861994)
Supplement: Supplementary file 1 [file Table_1.XLSX]

## Sheet: Supp Table 1.
Supplementary Table 1. Individual Animal Measurements
Pig ID	Age Group (Weeks)	Boar	Sow	Age (Day)	Sex	Body Weight (kg)	CNS Length (cm)	Combined Tissue Voxels	Combined Tissue Volume (cm3)	Combined Tissue Surface Area (cm2)	Brain Tissue Voxels	Brain Tissue Volume (cm3)	Brain Tissue Surface Area (cm2)	Spine Tissue Voxels	Spine Tissue Volume (cm3)	Spine Tissue Surface Area (cm2)	Combined CSF Voxels	Combined CSF Volume (cm3)	Combined CSF Surface Area (cm2)	Brain CSF Voxels	Brain CSF Volume (cm3)	Brain CSF Surface Area (cm2)	Spine CSF Voxels	Spine CSF Volume (cm3)	Spine CSF Surface Area (cm2)	Spinal Cord Length (cm)	Spine Canal Length (cm)	Brain Cavity Length (cm)	Brain Cavity Width (cm)	Brain Cavity Height (cm)	C1 Cord Height (cm)	T1 Cord Height (cm)	L1 Cord Height (cm)	C1 Canal Height (cm)	T1 Canal Height (cm)	L1 Canal Height (cm)	C1 Subarachnoid Space Height (cm)	T1 Subarachnoid Space Height (cm)	L1 Subarachnoid Space Height (cm)
1	2	A&M 1	A&M 3	14	M	3.68	37.37	62867	49.4626	148.826	54535	42.9071	114.819	8332	6.55546	34.0073	10183	8.0118	148.334	5893	4.6365	83.4269	4290	3.3753	64.9068	30.57	32.81	6.009	4.62	3.389	0.4554	0.4915	0.3339	0.7439	0.6667	0.5614	0.14425	0.0876	0.11375
2	2	A&M 1	A&M 4	14	F	3.77	37.23	62844	49.4445	146.543	55597	43.7427	115.336	7247	5.7018	31.2065	9746	7.66797	140.829	5773	4.54209	80.9457	3973	3.12588	59.8836	30.44	32.67	6.061	4.665	3.275	0.498	0.4806	0.3891	0.7282	0.7205	0.5729	0.1151	0.11995	0.0919
3	2	A&M 1	A&M 4	14	M	4.25	38.28	61132	48.0976	143.23	53594	42.1668	110.479	7538	5.93076	32.7507	10123	7.96458	148.759	5928	4.66404	85.4281	4195	3.30054	63.3309	31.7	33.66	6.239	4.51	3.34	0.5358	0.5012	0.4064	0.7451	0.7261	0.5667	0.10465	0.11245	0.08015
4	5	A&M 1	A&M 3	30	F	7.83	46.41	72351	56.9245	174.097	61469	48.3627	132.378	10882	8.56176	41.7189	13568	10.675	180.53	7112	5.59559	95.2696	6456	5.07945	85.2601	38.37	41.88	6.139	4.83	3.528	0.5489	0.5171	0.4292	0.8281	0.8475	0.664	0.1396	0.1652	0.1174
5	5	A&M 1	A&M 3	37	M	7.24	47.24	74485	58.6034	178.476	63349	49.8418	134.461	11136	8.7616	44.0151	15042	11.8348	193.416	8703	6.84736	106.717	6339	4.98741	86.6993	38.78	40.43	6.351	4.699	3.471	0.5524	0.5603	0.4996	0.8246	0.8018	0.6542	0.1361	0.12075	0.0773
6	5	A&M 1	A&M 4	37	F	7.3	48.09	86185	67.8088	190.556	72165	56.7781	143.349	14020	11.0307	47.2075	15604	12.2769	193.095	8450	6.6483	100.996	7154	5.62863	92.0994	39.61	44.02	6.521	5.046	3.519	0.6293	0.6435	0.4685	0.9134	0.9942	0.6476	0.14205	0.17535	0.08955
7	11	A&M 2	A&M 5	73	M	26	68.79	121837	95.8591	267.768	95675	75.2753	183.688	26162	20.5838	84.0801	25331	19.93	303.556	11941	9.39496	141.48	13390	10.535	162.076	56.63	61.9	7.383	5.379	3.805	0.6774	0.7168	0.4952	0.9277	1.006	0.7794	0.12515	0.1446	0.1421
8	11	A&M 1	A&M 6	80	M	33	74.06	112481	88.4979	248.603	88652	69.7497	166.661	23829	18.7482	81.9419	24541	19.3084	296.106	10440	8.214	126.337	14101	11.0944	169.769	62.57	64.6	7.301	5.186	3.966	0.5305	0.602	0.5417	0.7951	0.8786	0.7705	0.1323	0.1383	0.1144
9	11	A&M 1	A&M 7	80	F	27	72.47	119959	94.3815	257.065	94082	74.022	171.815	25877	20.3595	85.2495	25009	19.6766	292.344	10559	8.30762	124.535	14450	11.369	167.809	59.27	64.66	7.181	5.438	3.847	0.6619	0.712	0.5835	1.016	1.033	0.8045	0.17705	0.1605	0.1105
10	19	A&M 2	A&M 8	134	F	57	86.3	112205	115.473	385.267	82352	84.479	207.933	29853	30.9936	177.334	22727	23.5953	366.66	7793	8.09075	124.922	14934	15.5046	241.738	71.11	79.35	7.733	5.46	4.089	0.6845	0.656	0.6297	1.084	0.8949	0.8484	0.19975	0.11945	0.10935
11	19	A&M 2	A&M 9	135	M	47	.	146142	114.982	305.409	109151	85.878	183.126	36991	29.1038	122.283	32208	25.3407	367.237	10321	8.12037	121.963	21887	17.2203	245.274	65.07	.	7.65	5.574	4.164	0.7132	0.7524	0.7102	0.937	1.141	0.9945	0.1119	0.1943	0.14215
12	19	A&M 2	A&M 10	137	M	56	87.66	153140	120.488	311.275	113295	89.1384	192.482	39845	31.3493	118.793	29544	23.2447	364.952	10463	8.23209	130.744	19081	15.0126	234.208	72.65	77.61	7.995	5.693	4.305	0.8229	0.7617	0.6886	1.067	1.094	0.9609	0.12205	0.16615	0.13615
